# Supplementary material for: A programmable DNA origami nanospring that reveals force-induced adjacent binding of myosin VI heads
Source: Nat Commun. 2016 Dec 12;7:13715. doi: 10.1038/ncomms13715 (PMC5159853; doi:10.1038/ncomms13715)
Supplement: Supplementary Data — Scaffold, Core staples, Handles and Anti-handles for nanospring [file ncomms13715-s2.xlsx]

## Sheet: Scaffold
The scaffold sequence
AATGCTACTACTATTAGTAGAATTGATGCCACCTTTTCAGCTCGCGCCCCAAATGAAAATATAGCTAAACAGGTTATTGACCATTTGCGAAATGTATCTAATGGTCAAACTAAATCTACTCGTTCGCAGAATTGGGAATCAACTGTTATATGGAATGAAACTTCCAGACACCGTACTTTAGTTGCATATTTAAAACATGTTGAGCTACAGCATTATATTCAGCAATTAAGCTCTAAGCCATCCGCAAAAATGACCTCTTATCAAAAGGAGCAATTAAAGGTACTCTCTAATCCTGACCTGTTGGAGTTTGCTTCCGGTCTGGTTCGCTTTGAAGCTCGAATTAAAACGCGATATTTGAAGTCTTTCGGGCTTCCTCTTAATCTTTTTGATGCAATCCGC…

## Sheet: Core staples
Core staples used to build 2 HB nanospring
Core staple #1	ATCTCCAAAAGTTTTGTCGTCTTTCCAGACGTTATCACGTTGAAA
Core staple #2	GGTTTATCAGACGCCTGTAGCATTCCACAGACAGTTAATTGTATC
Core staple #3	GATACCGATAATAGGAACCCATGTACCGTAACACTTAAACAGCTT
Core staple #4	CGCATAACCGGAACCGCCACCCTCAGAGCCACCAACCATCGCCCA
Core staple #5	AAAGGCCGCTTCACCGTACTCAGGAGGTTTAGTATGCAGGGAGTT
Core staple #6	CAGCATCGGAGGATAAGTGCCGTCGAGAGGGTTGGCAGCGAAAGA
Core staple #7	GACTAAAGACGACTCCTCAAGAGAAGGATTAGGAGAGGCTTTGAG
Core staple #8	AAATACGTAATGCCTATTTCGGAACCTATTATTCTTAAACGGGTA
Core staple #9	GAGGCAAAAGACGGGGTCAGTGCCTTGAGTAACACTAAAACGAAA
Core staple #10	CGATTATACCGCGTCATACATGGCTTTTGATGATTTGACCCCCAG
Core staple #11	TCATCGCCTGTCATTAAAGCCAGAATGGAAAGCGGGAGATTTGTA
Core staple #12	TGTTACTTAGGGTTGAGGCAGGTCAGACGATTGGGACCTGCTCCA
Core staple #13	GAACCGAACTTCAGAGCCGCCACCAGAACCACCACAATCATAAGG
Core staple #14	TACAGACCAGCCTCCCTCAGAGCCGCCACCCTCAGATGAACGGTG
Core staple #15	ATCTTGACAAGCCATCTTTTCATAATCAAAATCACATCAAGAGTA
Core staple #16	CAAAGCTGCTTGTAGCGCGTTTTCATCGGCATTTAATCAACGTAA
Core staple #17	ACACCAGAACGCAGCACCGTAATCAGTAGCGACACCTGACGAGAA
Core staple #18	TCAACTTTAAGCACCATTACCATTAGCAAGGCCGATGGTTTAATT
Core staple #19	CTGGCTCATTCCGTCACCGACTTGAGCCATTTGGGATTTTAAGAA
Core staple #20	CGTTAATAAAGGGAGGGAAGGTAAATATTGACGGAGAAAAATCTA
Core staple #21	AAAGATTCATTCATATGGTTTACCAGCGCCAAAGATTACAGGTAG
Core staple #22	ATGCAGATACAACGCAAAGACACCACGGAATAAGACATTCAACTA
Core staple #23	GAGCAACACTATGTTAGCAAACGTAGAAAATACAAGGCATAGTAA
Core staple #24	AACCAAAATATAACGGAATACCCAAAAGAACTGGACGACGATAAA
Core staple #25	AGGGGGTAATAAGCAGATAGCCGAACAAAGTTACAGTTTTGCCAG
Core staple #26	CTGCGGAATCAAACAATGAAATAGCAATAGCTATAGCGTCCAATA
Core staple #27	CTTTAAACAGATCAGAGAGATAACCCACAAGAATCCCCTCAAATG
Core staple #28	TCAGGTCTTTGAGAATTAACTGAACACCCTGAACTAAATCAAAAA
Core staple #29	TTGCATCAAAAGCAGCCTTTACAGAGAGAATAACAGCAAAGCGGA
Core staple #30	ATCGCGTTTTATCCCAATCCAAATAAGAAACGATAGACTTCAAAT
Core staple #31	CAAACTCCAAGTCTTTCCAGAGCCTAATTTGCCACAGACCGGAAG
Core staple #32	CCTTTTGATAATTTTGCACCCAGCTACAATTTTACTTTAATTGCT
Core staple #33	ATTGCTGAATAACCTCCCGACTTGCGGGAGGTTTCTTAGAGCTTA
Core staple #34	CAACTAAAGTTCAGATATAGAAGGCTTATCCGGTTTTTAAATATG
Core staple #35	TTGATTCCCACCGTTTTTATTTTCATCGTAGGAACCATATAACAG
Core staple #36	TAGATACATTTTCCAAGAACGGGTATTAAACCAAAGTTTGACCAT
Core staple #37	TTTCATTTGGAATTTACGAGCATGTAGAAACCAATTTAGCTATAT
Core staple #38	TAATAGTAGTTGTTTATCAACAATAGATAAGTCCATCAATTCTAC
Core staple #39	GCAAAGAATTCTGTCCAGACGACGACAATAAACAATACAGGCAAG
Core staple #40	AAGCTAAATCTTCGAGCCAGTAATAAGAGAATATCTCAGAGCATA
Core staple #41	CTTTTGCGGGTGAGAATCGCCATATTTAACAACGACCCTGTAATA
Core staple #42	TTTTAGAACCTTATACAAATTCTTACCAGTATAAAGGATAAAAAT
Core staple #43	GTGTAGGTAATAAACACCGGAATCATAATTACTAGCCTGAGTAAT
Core staple #44	TCAAATCACCTTTAATGGTTTGAAATACCGACCGGCCGGAGACAG
Core staple #45	AATTAATGCCCGAGAAAACTTTTTCAAATATATTTCTAGCTGATA
Core staple #46	AGGCTATCAGATATAACTATATGTAAATGCTGATGAGATCTACAA
Core staple #47	AATCGATGAAAAATCATAGGTCTGAGAGACTACCGCAAACAAGAG
Core staple #48	GTACCCCGGTTAGCGATAGCTTAGATTAAGACGCGTCAATCATAT
Core staple #49	TTGTATAAGCTTCTGTAAATCGTCGCTATTAATTAAACAGGAAGA
Core staple #50	TAAAATTCGCTTTTTAATGGAAACAGTACATAAATAATATTTTGT
Core staple #51	ACCAATAGGAACATCAAGAAAACAAAATTAATTACTCATTTTTTA
Core staple #52	CTGTAGCCAGGAGGCGAATTATTCATTTCAATTAGTCTGGCCTTC
Core staple #53	ACCCGTCGGACAATAACGGATTCGCCTGATTGCTAGCGAGTAACA
Core staple #54	AATGGGATAGGTTTAACGTCAGATGAATATACAGGGATTGACCGT
Core staple #55	GTGCATCTGCCAAAATTATTTGCACGTAAAACAGGCATCGTAACC
Core staple #56	AGGAAGATCGGATTGTTTGGATTATACTTCTGAAGTATCGGCCTC
Core staple #57	TGCCGGAAACTATCATCATATTCCTGATTATCAGACCGCTTCTGG
Core staple #58	CAACTGTTGGGAGTAACATTATCATTTTGCGGAATTCAGGCTGCG
Core staple #59	ACGCCAGCTGCGACAACTCGTATTAAATCCTTTGTCTTCGCTATT
Core staple #60	TTGGGTAACGCAATAGATAATACATTTGAGGATTAGGCGATTAAG
Core staple #61	GACGGCCAGTGGTTATCTAAAATATCTTTAGGAGCGTTGTAAAAC
Core staple #62	ACCTTTGATACAATCAATATCTGGTCAGTTGGCAGTCGACTCTAG
Core staple #63	TGGCTAGTACCAAATGAAAAATCTAAAGCATCACCCGTATACGCA
Core staple #64	TTCGTAATCAGGCGGTCAGTATTAACACCGCCTGCCGAGCTCGAA
Core staple #65	TCCGCTCACACGCCATTAAAAATACCGAACGAACTGAAATTGTTA
Core staple #66	GTGTAAAGCCTTTTTGAATGGCTATTAGTCTTTAGGAAGCATAAA
Core staple #67	AATTGCGTTGAGATAGAACCCTTCTGACCTGAAATAACTCACATT
Core staple #68	GTCGTGCCAGCAGATTCACCAGTCACACGACCAGTCGGGAAACCT
Core staple #69	AGGCGGTTTGAAATACCTACATTTTGACGCTCAACGCGCGGGGAG
Core staple #70	CCAGTGAGACTATCCAGAACAATATTACCGCCAGTTTTCTTTTCA
Core staple #71	CCTGAGAGAGTAACATCACTTGCCTGAGTAGAAGCACCGCCTGGC
Core staple #72	GCAGGCGAAATCTGTCCATCACGCAAATTAACCGGGTTTGCCCCA
Core staple #73	AATCCCTTATCAGAATCCTGAGAAGTGTTTTTATGAAATCGGCAA
Core staple #74	TGTTGTTCCAGGGAGCTAAACAGGAGGCCGATTAATAGGGTTGAG
Core staple #75	GGACTCCAACTGGTTGCTTTGACGAGCACGTATATTAAAGAACGT
Core staple #76	AATAATTTTTGTAAATGAATTTTCTGTATGGGATTTTGAATTGCGAAT
Core staple #77	AAAGGAGCCTCCCTCATAGTTAGCGTAACGATCTAAAAAAAGGCTCCA
Core staple #78	GGTGAATTTCTGAGTTTCGTCACCAGTACAAACTACACTTGCTTTCGA
Core staple #79	AATGACAACACCCTCATTTTCAGGGATAGCAAGCCCAGTTGCGCCGAC
Core staple #80	CGCTGAGGCTCCGCCACCCTCAGAACCGCCACCCTCAATATATTCGGT
Core staple #81	GTCACCCTCAATATAAGTATAGCCCGGAATAGGTGTATTTGCGGGATC
Core staple #82	AACGGCTACATTAGCGGGGTTTTGCTCAGTACCAGGCACGAGGGTAGC
Core staple #83	GAAGTTTCCATGAAACATGAAAGTATTAAGAGGCTGATTTTTCATGAG
Core staple #84	AGGCACCAACGTGCCCGTATAAACAGTTAATGCCCCCTGCCACTACGA
Core staple #85	ACACTCATCTACAGGAGTGTACTGGTAATAAGTTTTAAATACACTAAA
Core staple #86	AAAGTACAACCAGTCTCTGAATTTACCGTTCCAGTAAAAGCGCGAAAC
Core staple #87	CGAAATCCGCCCTTGATATTCACAAACAAATAAATCCATAAATTGTGT
Core staple #88	CGCAGACGGTCCAGAGCCGCCGCCAGCATTGACAGGACCGGAACGAGG
Core staple #89	AAAGAGGACAGAACCGCCACCCTCAGAGCCACCACCCGACCAACTTTG
Core staple #90	GGCTGACCTTCCGGAACCAGAGCCACCACCGGAACCGGCGCATAGGCT
Core staple #91	TCATTACCCATCGGTCATAGCCCCCTTATTAGCGTTTGAACCGGATAT
Core staple #92	TAAGGCTTGCGAATCAAGTTTGCCTTTAGCGTCAGACCATTCAGTGAA
Core staple #93	TGGGCTTGAGGAAACGTCACCAATGAAACCATCGATAGAGTAGTAAAT
Core staple #94	TACCTTATGCGAATTAGAGCCAGCAAAATCACCAGTATCATTGTGAAT
Core staple #95	GACGTTGGGAAAATTATTCATTAAAGGTGAATTATCAATACCAGTCAG
Core staple #96	GAACAACATTACAAAAGGGCGACATTCAACCGATTGAACGAACTAACG
Core staple #97	TAGGAATACCTTTATTTTGTCACAATCAATAGAAAATCAGTTGAGATT
Core staple #98	AGGAATTACGTACATAAAGGTGGCAACATATAAAAGAATAACGCCAAA
Core staple #99	CGTTTACCAGCATGATTAAGACTCCTTATTACGCAGTATCATAACCCT
Core staple #100	TTGCAAAAGACAGAAGGAAACCGAGGAAACGCAATAAGCGAGAGGCTT
Core staple #101	TAGACTGGATCTTACCGAAGCCCTTTTTAAGAAAAGTAGTAAAATGTT
Core staple #102	TCATTGAATCTGAGTTAAGCCCAATAATAAGAGCAAGGTCATAAATAT
Core staple #103	AGAATGACCAAAAGTCAGAGGGTAATTGAGCGCTAATTTCAGAAAACG
Core staple #104	TATAGTCAGAATAAAAACAGGGAAGCGCATTAGACGGACCCTGACTAT
Core staple #105	GAAGCCCGAATTTTTGTTTAACGTCAAAAATGAAAATAAGATTAAGAG
Core staple #106	CAAAGCGAACGTTACAAAATAAACAGCCATATTATTTAATTCGAGCTT
Core staple #107	TAGAGAGTACTCCTGAATCTTACCAACGCTAACGAGCCAGGTCAGGAT
Core staple #108	TTGCGGATGGTGAAGCCTTAAATCAAGATTAGTTGCTAGAGGTCATTT
Core staple #109	GCTCAACATGATTCTAAGAACGCGAGGCGTTTTAGCGATAATGCTGTA
Core staple #110	AAGTTTCATTTCATTACCGCGCCCAATAGCAAGCAAAACGGTGTCTGG
Core staple #111	GAGTAGATTTGTACCGCACTCATCGAGAACAAGCAAGATTCTGCGAAC
Core staple #112	CAATAACCTGTCAATAATCGGCTGTCTTTCCTTATCATCGCAAATGGT
Core staple #113	AAAAGGTGGCTGAACAAGAAAAATAATATCCCATCCTGGCGCGAGCTG
Core staple #114	CCAATAAATCACATGTTCAGCTAATGCAGAACGCGCCAGCATTAACAT
Core staple #115	GCAATAAAGCAAAGTACCGACAAAAGGTAAAGTAATTAGCAAAATTAA
Core staple #116	AAACATTATGCCAACATGTAATTTAGGCAGAGGCATTGGTTGTACCAA
Core staple #117	TTTCAACGCAAGCCAACGCTCAACAGTAGGGCTTAATAGAAGCCTTTA
Core staple #118	TAAATGCAATGAAAAAGCCTGTTTAGTATCATATGCGCTCATATATTT
Core staple #119	GGTGAGAAAGTGTGATAAATAAGGCGTTAAATAAGAAAGATTCAAAAG
Core staple #120	ATTCAACCGTTTAGTTAATTTCATCTTCTGACCTAAAATCAATATGAT
Core staple #121	CTATTTTTGAGCAAATCCAATCGCAAGACAAAGAACGGGAGAGGGTAG
Core staple #122	AGAGTCTGGATTTTTAACCTCCGGCTTAGGTTGGGTTGTCATTGCCTG
Core staple #123	AAACTAGCATTGAGAAGAGTCAATAGTGAATTTATCACGGTAATCGTA
Core staple #124	AAAGCCCCAAAATTTTCCCTTAGAATCCTTGAAAACATGATAATCAGA
Core staple #125	TTGTAAACGTTCAATATATGTGAGTGAATAACCTTGCAAATATTTAAA
Core staple #126	GTTAAATCAGCATTTAACAATTTCATTTGAATTACCTATTAAATTTTT
Core staple #127	AATAATTCGCCCTGAGCAAAAGAAGATGATGAAACAAACGCCATCAAA
Core staple #128	ATTAAATGTGTTGAATACCAAGTTACAAAATCGCGCACTTTCATCAAC
Core staple #129	AACAAACGGCTAACAGTACCTTTTACATCGGGAGAAATTCTCCGTGGG
Core staple #130	GTAGATGGGCAAATAAAGAAATTGCGTAGATTTTCAGGTCACGTTGGT
Core staple #131	GACGACGACATAATGGAAGGGTTAGAACCTACCATATCAGTTTGAGGG
Core staple #132	GCTTTCCGGCATGATGGCAATTCATCAATATAATCCTCACTCCAGCCA
Core staple #133	CCATTCGCCACAAAGAAACCACCAGAAGGAGCGGAATCAGGCAAAGCG
Core staple #134	GGTGCGGGCCCCCGAACGTTATTAATTTTAAAAGTTTGAAGGGCGATC
Core staple #135	ATGTGCTGCATAGAAGTATTAGACTTTACAAACAATTGCGAAAGGGGG
Core staple #136	CCAGTCACGACACTAACAACTAATAGATTAGAGCCGTCCAGGGTTTTC
Core staple #137	ATGCCTGCAGAATCAACAGTTGAAAGGAATTGAGGAAGCCAAGCTTGC
Core staple #138	CCGCTAGCGACTTGCTGAACCTCAAATATCAAACCCTGCGAGGCAAGT
Core staple #139	TCCCCGGGTACAACAGTGCCACGCTGAGAGCCAGCAGCCGTATAAGGA
Core staple #140	GTTTCCTGTGCACCAGCAGAAGATAAAACAGAGGTGATGGTCATAGCT
Core staple #141	CATACGAGCCATGCGCGAACTGATAGCCCTAAAACATATTCCACACAA
Core staple #142	ATGAGTGAGCGCGTAAGAATACGTGGCACAGACAATATGGGGTGCCTA
Core staple #143	CGCTTTCCAGTAATAAAAGGGACATTCTGGCCAACAGCGCTCACTGCC
Core staple #144	AATCGGCCAATCGTCTGAAATGGATTATTTACATTGGCTGCATTAATG
Core staple #145	CCAGGGTGGTCCATTGCAACAGGAAAAACGCTCATGGCGTATTGGGCG
Core staple #146	GATTGCCCTTAACTCAAACTATCGGCCTTGCTGGTAAGGGCAACAGCT
Core staple #147	GGTCCACGCTTTGTAGCAATACTTCTTTGATTAGTAATTGCAGCAAGC
Core staple #148	TGGTGGTTCCAATCAGTGAGGCCACCGAGTAAAAGAGATCCTGTTTGA
Core staple #149	ATAGCCCGAGAAGGGATTTTAGACAGGAACGGTACGCAAATCAAAAGA
Core staple #150	GAGTCCACTAACGTGCTTTCCTCGTTAGAATCAGAGCGTTTGGAACAA

## Sheet: Handles
Handle staples used to link myosin V, myosin VI and immobile myosin II at the end of 2HB nanosprings
Additional core staple for myosin VI	GTGAGAATAGAAAGGAACAACTAAAGGCTAAACA
Handle for myosin VI, #1	ACTTTCAACAGTTTCAGCGGATTTTTTTTTTTTTTTTTTTTT
Handle for myosin VI, #2	GACTAAAGACGACTCCTCAAGAGAAGGATTAGGAGAGGCTTTGAGTTTTTTTTTTTTTTTTTTTTT
Handle for myosin VI, #3	TACCTTATGCGAATTAGAGCCAGCAAAATCACCAGTATCATTGTGAATTTTTTTTTTTTTTTTTTTTTT
Additional core staple for myosin V or immobile myosin II	GCGTACTAGTCAAAGGGCGAAAAACCGTCTATCA
Handle for myosin V or immobile myosin II, #1	CTCTCCTCTCCACCATATCCACTTAATGCGCCGCTACAGGGC
Handle for immobile myosin II, #2	CTCTCCTCTCCACCATATCCAGAGTCCACTAACGTGCTTTCCTCGTTAGAATCAGAGCGTTTGGAACAA
Handle for immobile myosin II, #3	CTCTCCTCTCCACCATATCCATGTTGTTCCAGGGAGCTAAACAGGAGGCCGATTAATAGGGTTGAG
Handle for immobile myosin II, #4	CTCTCCTCTCCACCATATCCAATAGCCCGAGAAGGGATTTTAGACAGGAACGGTACGCAAATCAAAAGA
Handle for immobile myosin II, #5	CTCTCCTCTCCACCATATCCAAATCCCTTATCAGAATCCTGAGAAGTGTTTTTATGAAATCGGCAA

## Sheet: Anti-handle
Anti-handle oligonucleotides tagged to myosin V, myosin VI and immobile myosin II
Oligo A* (for myosin VI)	TTCACTACTTACCACTCTACC/NH2
Oligo B* (for myosin VI)	NH2/GGTAGAGTGGTAAGTAGTGAAAAAAAAAAAAAAAAAAAAAAA
Oligo C* (for myosin V)	NH2/TTCACTACTTACCACTCTACC
Oligo D* (for myosin V or immobile myosin II)	TGGATATGGTGGAGAGGAGAGGGTAGAGTGGTAAGTAGTGAA/NH2

## Sheet: Staples for optical tweezers
Staples for optical tweezers assay
Biotinylated staple	Biotin/CTTAATGCGCCGCTACAGGGCGCGTACTAGTCAAAGGGCGAAAAACCGTCTATCA
Digoxigenin modified staple	DIG/GTGAGAATAGAAAGGAACAACTAAAGGCTAAACAACTTTCAACAGTTTCAGCGGA

## Sheet: Fluorescence staples for NS
Staples for fluorescent labeling of 2HB nanosprings
TAMRA labeled staple, #0	TAMRA/GCAAAGAATTCTGTCCAGACGACGACAATAAACAATACAGGCAAG
TAMRA labeled staple, #1	TAMRA/GGACTCCAACTGGTTGCTTTGACGAGCACGTATATTAAAGAACGT
TAMRA labeled staple, #2	TAMRA/AATAATTTTTGTAAATGAATTTTCTGTATGGGATTTTGAATTGCGAAT
TAMRA labeled staple, #3	TAMRA/GACGTTGGGAAAATTATTCATTAAAGGTGAATTATCAATACCAGTCAG
TAMRA labeled staple, #4	TAMRA/GGTGCGGGCCCCCGAACGTTATTAATTTTAAAAGTTTGAAGGGCGATC
TAMRA labeled staple, #5	TAMRA/AATTAATGCCCGAGAAAACTTTTTCAAATATATTTCTAGCTGATA
TAMRA labeled staple, #6	TAMRA/ACCAATAGGAACATCAAGAAAACAAAATTAATTACTCATTTTTTA
TAMRA labeled staple, #7	TAMRA/AACGGCTACATTAGCGGGGTTTTGCTCAGTACCAGGCACGAGGGTAGC
TAMRA labeled staple, #8	TAMRA/CGCAGACGGTCCAGAGCCGCCGCCAGCATTGACAGGACCGGAACGAGG
TAMRA labeled staple, #9	TAMRA/TAGACTGGATCTTACCGAAGCCCTTTTTAAGAAAAGTAGTAAAATGTT
TAMRA labeled staple, #10	TAMRA/TAGAGAGTACTCCTGAATCTTACCAACGCTAACGAGCCAGGTCAGGAT
TAMRA labeled staple, #11	TAMRA/GTTTCCTGTGCACCAGCAGAAGATAAAACAGAGGTGATGGTCATAGCT
TAMRA labeled staple, #12	TAMRA/GATTGCCCTTAACTCAAACTATCGGCCTTGCTGGTAAGGGCAACAGCT
Cy3 labeled staple, #1	Cy3/AATAATTTTTGTAAATGAATTTTCTGTATGGGATTTTGAATTGCGAAT
Cy3 labeled staple, #2	Cy3/ATCTCCAAAAGTTTTGTCGTCTTTCCAGACGTTATCACGTTGAAA
Cy3 labeled staple, #3	Cy3/AAAGGAGCCTCCCTCATAGTTAGCGTAACGATCTAAAAAAAGGCTCCA
Cy3 labeled staple, #4	Cy3/GGTTTATCAGACGCCTGTAGCATTCCACAGACAGTTAATTGTATC
Cy3 labeled staple, #5	Cy3/GGTGAATTTCTGAGTTTCGTCACCAGTACAAACTACACTTGCTTTCGA
Cy3 labeled staple, #6	Cy3/GATACCGATAATAGGAACCCATGTACCGTAACACTTAAACAGCTT
Cy3 labeled staple, #7	Cy3/AATGACAACACCCTCATTTTCAGGGATAGCAAGCCCAGTTGCGCCGAC
Cy3 labeled staple, #8	Cy3/CGCATAACCGGAACCGCCACCCTCAGAGCCACCAACCATCGCCCA
ATTO647N labeled staple, #1	ATTO647N/GGACTCCAACTGGTTGCTTTGACGAGCACGTATATTAAAGAACGT
ATTO647N labeled staple, #2	ATTO647N/GAGTCCACTAACGTGCTTTCCTCGTTAGAATCAGAGCGTTTGGAACAA
ATTO647N labeled staple, #3	ATTO647N/TGTTGTTCCAGGGAGCTAAACAGGAGGCCGATTAATAGGGTTGAG
ATTO647N labeled staple, #4	ATTO647N/ATAGCCCGAGAAGGGATTTTAGACAGGAACGGTACGCAAATCAAAAGA
ATTO647N labeled staple, #5	ATTO647N/AATCCCTTATCAGAATCCTGAGAAGTGTTTTTATGAAATCGGCAA
ATTO647N labeled staple, #6	ATTO647N/TGGTGGTTCCAATCAGTGAGGCCACCGAGTAAAAGAGATCCTGTTTGA
ATTO647N labeled staple, #7	ATTO647N/GCAGGCGAAATCTGTCCATCACGCAAATTAACCGGGTTTGCCCCA
ATTO647N labeled staple, #8	ATTO647N/GGTCCACGCTTTGTAGCAATACTTCTTTGATTAGTAATTGCAGCAAGC
